# Supplementary material for: Who Is Attending? The Role of Child Ethnicity and Maternal Demographics in Research Engagement and Early Identification of Autism
Source: Brain Sci. 2023 Jun 2;13(6):903. doi: 10.3390/brainsci13060903 (PMC10296669; doi:10.3390/brainsci13060903)
Supplement: Supplementary file 1 [file brainsci-13-00903-s001.zip]

Archive with 1 entries (1 files):
- brainsci-2412265-supplementary.pdf
